# Supplementary material for: The Identification of Gut Neuroendocrine Tumor Disease by Multiple Synchronous Transcript Analysis in Blood
Source: PLoS One. 2013 May 15;8(5):e63364. doi: 10.1371/journal.pone.0063364 (PMC3655166; doi:10.1371/journal.pone.0063364)
Supplement: Table S3 — List of 51 marker genes used in the study. (XLS) [file pone.0063364.s005.xls]

## Sheet: net_genes.txt
Supplementary Table C. List of 51 marker genes used in the study
ID	Gene Name	GOTERM_BP_FAT	KEGG_PATHWAY
AKAP8L	A kinase (PRKA) anchor protein 8-like
APLP2	amyloid beta (A4) precursor-like protein 2	GO:0001967~suckling behavior,GO:0006873~cellular ion homeostasis,GO:0006878~cellular copper ion homeostasis,GO:0007166~cell surface receptor linked signal transduction,GO:0007176~regulation of epidermal growth factor receptor activity,GO:0007186~G-protein coupled receptor protein signaling pathway,GO:0007610~behavior,GO:0007617~mating behavior,GO:0007618~mating,GO:0007626~locomotory behavior,GO:0…
ARAF	v-raf murine sarcoma 3611 viral oncogene homolog	GO:0006468~protein amino acid phosphorylation,GO:0006793~phosphorus metabolic process,GO:0006796~phosphate metabolic process,GO:0007242~intracellular signaling cascade,GO:0016310~phosphorylation,	hsa04012:ErbB signaling pathway,hsa04270:Vascular smooth muscle contraction,hsa04650:Natural killer cell mediated cytotoxicity,hsa04720:Long-term potentiation,hsa04730:Long-term depression,hsa04810:Regulation of actin cytoskeleton,hsa04910:Insulin signaling pathway,hsa04914:Progesterone-mediated oocyte maturation,hsa05200:Pathways in cancer,hsa05210:Colorectal cancer,hsa05211:Renal cell carcinoma…
ARHGEF40	Rho guanine nucleotide exchange factor (GEF) 40
ATP6V1H	ATPase, H+ transporting, lysosomal 50/57kDa, V1 subunit H	GO:0002697~regulation of immune effector process,GO:0002831~regulation of response to biotic stimulus,GO:0006091~generation of precursor metabolites and energy,GO:0006119~oxidative phosphorylation,GO:0006163~purine nucleotide metabolic process,GO:0006164~purine nucleotide biosynthetic process,GO:0006754~ATP biosynthetic process,GO:0006793~phosphorus metabolic process,GO:0006796~phosphate metaboli…	hsa00190:Oxidative phosphorylation,hsa04142:Lysosome,hsa05110:Vibrio cholerae infection,hsa05120:Epithelial cell signaling in Helicobacter pylori infection,
BNIP3L	BCL2/adenovirus E1B 19kDa interacting protein 3-like	GO:0002252~immune effector process,GO:0006915~apoptosis,GO:0006916~anti-apoptosis,GO:0006917~induction of apoptosis,GO:0006952~defense response,GO:0006955~immune response,GO:0008219~cell death,GO:0008634~negative regulation of survival gene product expression,GO:0009615~response to virus,GO:0010605~negative regulation of macromolecule metabolic process,GO:0010629~negative regulation of gene expre…
BRAF	v-raf murine sarcoma viral oncogene homolog B1	GO:0000165~MAPKKK cascade,GO:0006461~protein complex assembly,GO:0006468~protein amino acid phosphorylation,GO:0006793~phosphorus metabolic process,GO:0006796~phosphate metabolic process,GO:0006916~anti-apoptosis,GO:0007242~intracellular signaling cascade,GO:0007243~protein kinase cascade,GO:0007264~small GTPase mediated signal transduction,GO:0010941~regulation of cell death,GO:0016310~phosphory…	hsa04010:MAPK signaling pathway,hsa04012:ErbB signaling pathway,hsa04062:Chemokine signaling pathway,hsa04150:mTOR signaling pathway,hsa04270:Vascular smooth muscle contraction,hsa04510:Focal adhesion,hsa04650:Natural killer cell mediated cytotoxicity,hsa04720:Long-term potentiation,hsa04722:Neurotrophin signaling pathway,hsa04730:Long-term depression,hsa04810:Regulation of actin cytoskeleton,hsa…
C21orf7	chromosome 21 open reading frame 7
CD59	CD59 molecule, complement regulatory protein	GO:0007166~cell surface receptor linked signal transduction,GO:0007596~blood coagulation,GO:0007599~hemostasis,GO:0009611~response to wounding,GO:0042060~wound healing,GO:0050817~coagulation,GO:0050878~regulation of body fluid levels,	hsa04610:Complement and coagulation cascades,hsa04640:Hematopoietic cell lineage,
COMMD9	COMM domain containing 9
CTGF	connective tissue growth factor	GO:0001501~skeletal system development,GO:0001502~cartilage condensation,GO:0001503~ossification,GO:0001525~angiogenesis,GO:0001558~regulation of cell growth,GO:0001568~blood vessel development,GO:0001944~vasculature development,GO:0006259~DNA metabolic process,GO:0006260~DNA replication,GO:0006928~cell motion,GO:0007155~cell adhesion,GO:0007160~cell-matrix adhesion,GO:0007166~cell surface recept…
ENPP4	ectonucleotide pyrophosphatase/phosphodiesterase 4 (putative function)
FAM131A	family with sequence similarity 131, member A
FZD7	frizzled homolog 7 (Drosophila)	GO:0007166~cell surface receptor linked signal transduction,GO:0007186~G-protein coupled receptor protein signaling pathway,GO:0016055~Wnt receptor signaling pathway,	hsa04310:Wnt signaling pathway,hsa04916:Melanogenesis,hsa05200:Pathways in cancer,hsa05210:Colorectal cancer,hsa05217:Basal cell carcinoma,
GLT8D1	glycosyltransferase 8 domain containing 1
HDAC9	histone deacetylase 9	GO:0000122~negative regulation of transcription from RNA polymerase II promoter,GO:0001775~cell activation,GO:0002520~immune system development,GO:0002521~leukocyte differentiation,GO:0006325~chromatin organization,GO:0006350~transcription,GO:0006355~regulation of transcription, DNA-dependent,GO:0006357~regulation of transcription from RNA polymerase II promoter,GO:0006476~protein amino acid deac…
HSF2	heat shock transcription factor 2	GO:0006350~transcription,GO:0006351~transcription, DNA-dependent,GO:0006355~regulation of transcription, DNA-dependent,GO:0006366~transcription from RNA polymerase II promoter,GO:0007276~gamete generation,GO:0007283~spermatogenesis,GO:0019953~sexual reproduction,GO:0032504~multicellular organism reproduction,GO:0032774~RNA biosynthetic process,GO:0045449~regulation of transcription,GO:0048232~mal…
KRAS	v-Ki-ras2 Kirsten rat sarcoma viral oncogene homolog	GO:0006897~endocytosis,GO:0006915~apoptosis,GO:0007010~cytoskeleton organization,GO:0007242~intracellular signaling cascade,GO:0007264~small GTPase mediated signal transduction,GO:0007265~Ras protein signal transduction,GO:0007568~aging,GO:0007569~cell aging,GO:0007610~behavior,GO:0007611~learning or memory,GO:0007612~learning,GO:0007632~visual behavior,GO:0008219~cell death,GO:0008284~positive r…	hsa04010:MAPK signaling pathway,hsa04012:ErbB signaling pathway,hsa04062:Chemokine signaling pathway,hsa04320:Dorso-ventral axis formation,hsa04360:Axon guidance,hsa04370:VEGF signaling pathway,hsa04530:Tight junction,hsa04540:Gap junction,hsa04650:Natural killer cell mediated cytotoxicity,hsa04660:T cell receptor signaling pathway,hsa04662:B cell receptor signaling pathway,hsa04664:Fc epsilon RI…
LEO1	Replicative senescence down-regulated leo1-like protein
MKI67	antigen identified by monoclonal antibody Ki-67	GO:0000279~M phase,GO:0007049~cell cycle,GO:0007126~meiosis,GO:0008283~cell proliferation,GO:0022402~cell cycle process,GO:0022403~cell cycle phase,GO:0051321~meiotic cell cycle,GO:0051327~M phase of meiotic cell cycle,
MORF4L2	mortality factor 4 like 2	GO:0001558~regulation of cell growth,GO:0006259~DNA metabolic process,GO:0006281~DNA repair,GO:0006325~chromatin organization,GO:0006350~transcription,GO:0006355~regulation of transcription, DNA-dependent,GO:0006357~regulation of transcription from RNA polymerase II promoter,GO:0006974~response to DNA damage stimulus,GO:0009891~positive regulation of biosynthetic process,GO:0010557~positive regul…
NAP1L1	nucleosome assembly protein 1-like 1	GO:0006259~DNA metabolic process,GO:0006260~DNA replication,GO:0006323~DNA packaging,GO:0006325~chromatin organization,GO:0006333~chromatin assembly or disassembly,GO:0006334~nucleosome assembly,GO:0008284~positive regulation of cell proliferation,GO:0031497~chromatin assembly,GO:0034621~cellular macromolecular complex subunit organization,GO:0034622~cellular macromolecular complex assembly,GO:00…
NOL3	nucleolar protein 3 (apoptosis repressor with CARD domain)	GO:0001666~response to hypoxia,GO:0006396~RNA processing,GO:0006397~mRNA processing,GO:0006915~apoptosis,GO:0006916~anti-apoptosis,GO:0008219~cell death,GO:0008380~RNA splicing,GO:0010941~regulation of cell death,GO:0012501~programmed cell death,GO:0016071~mRNA metabolic process,GO:0016265~death,GO:0042981~regulation of apoptosis,GO:0043066~negative regulation of apoptosis,GO:0043067~regulation o…
NUDT3	nudix (nucleoside diphosphate linked moiety X)-type motif 3	GO:0006152~purine nucleoside catabolic process,GO:0007267~cell-cell signaling,GO:0009116~nucleoside metabolic process,GO:0009119~ribonucleoside metabolic process,GO:0009164~nucleoside catabolic process,GO:0015956~bis(5'-nucleosidyl) oligophosphate metabolic process,GO:0015958~bis(5'-nucleosidyl) oligophosphate catabolic process,GO:0015959~diadenosine polyphosphate metabolic process,GO:0015961~dia…
OAZ2	ornithine decarboxylase antizyme 2	GO:0006575~cellular amino acid derivative metabolic process,GO:0006576~biogenic amine metabolic process,GO:0006595~polyamine metabolic process,
PANK2	pantothenate kinase 2	GO:0006732~coenzyme metabolic process,GO:0009108~coenzyme biosynthetic process,GO:0009116~nucleoside metabolic process,GO:0009119~ribonucleoside metabolic process,GO:0015936~coenzyme A metabolic process,GO:0015937~coenzyme A biosynthetic process,GO:0033865~nucleoside bisphosphate metabolic process,GO:0042278~purine nucleoside metabolic process,GO:0046128~purine ribonucleoside metabolic process,GO…	hsa00770:Pantothenate and CoA biosynthesis,
PHF21A	PHD finger protein 21A	GO:0000122~negative regulation of transcription from RNA polymerase II promoter,GO:0006325~chromatin organization,GO:0006350~transcription,GO:0006355~regulation of transcription, DNA-dependent,GO:0006357~regulation of transcription from RNA polymerase II promoter,GO:0009890~negative regulation of biosynthetic process,GO:0010558~negative regulation of macromolecule biosynthetic process,GO:0010605~…
PKD1	polycystic kidney disease 1 (autosomal dominant)	GO:0001501~skeletal system development,GO:0001502~cartilage condensation,GO:0001568~blood vessel development,GO:0001701~in utero embryonic development,GO:0001944~vasculature development,GO:0006811~ion transport,GO:0006812~cation transport,GO:0006816~calcium ion transport,GO:0007049~cell cycle,GO:0007050~cell cycle arrest,GO:0007155~cell adhesion,GO:0007156~homophilic cell adhesion,GO:0007160~cell…
PLD3	phospholipase D family, member 3	GO:0016042~lipid catabolic process,
PNMA2	paraneoplastic antigen MA2
PQBP1	polyglutamine binding protein 1	GO:0006350~transcription,GO:0006355~regulation of transcription, DNA-dependent,GO:0045449~regulation of transcription,GO:0051252~regulation of RNA metabolic process,	hsa03040:Spliceosome,
RAF1	v-raf-1 murine leukemia viral oncogene homolog 1	GO:0006468~protein amino acid phosphorylation,GO:0006793~phosphorus metabolic process,GO:0006796~phosphate metabolic process,GO:0006915~apoptosis,GO:0007010~cytoskeleton organization,GO:0007166~cell surface receptor linked signal transduction,GO:0007167~enzyme linked receptor protein signaling pathway,GO:0007169~transmembrane receptor protein tyrosine kinase signaling pathway,GO:0007242~intracell…	hsa04010:MAPK signaling pathway,hsa04012:ErbB signaling pathway,hsa04062:Chemokine signaling pathway,hsa04270:Vascular smooth muscle contraction,hsa04370:VEGF signaling pathway,hsa04510:Focal adhesion,hsa04540:Gap junction,hsa04650:Natural killer cell mediated cytotoxicity,hsa04660:T cell receptor signaling pathway,hsa04662:B cell receptor signaling pathway,hsa04664:Fc epsilon RI signaling pathwa…
RNF41	ring finger protein 41	GO:0006508~proteolysis,GO:0009057~macromolecule catabolic process,GO:0016567~protein ubiquitination,GO:0019941~modification-dependent protein catabolic process,GO:0030163~protein catabolic process,GO:0032446~protein modification by small protein conjugation,GO:0043632~modification-dependent macromolecule catabolic process,GO:0044257~cellular protein catabolic process,GO:0044265~cellular macromole…	hsa04144:Endocytosis,
RSF1	remodeling and spacing factor 1	GO:0006323~DNA packaging,GO:0006325~chromatin organization,GO:0006333~chromatin assembly or disassembly,GO:0006334~nucleosome assembly,GO:0006338~chromatin remodeling,GO:0006350~transcription,GO:0006351~transcription, DNA-dependent,GO:0006352~transcription initiation,GO:0006355~regulation of transcription, DNA-dependent,GO:0006461~protein complex assembly,GO:0009890~negative regulation of biosynt…
RTN2	reticulon 2
SLC18A1	solute carrier family 18 (vesicular monoamine), member 1	GO:0006836~neurotransmitter transport,GO:0015837~amine transport,GO:0015844~monoamine transport,GO:0015893~drug transport,GO:0042493~response to drug,GO:0055085~transmembrane transport,	hsa05012:Parkinson's disease,
SLC18A2	solute carrier family 18 (vesicular monoamine), member 2	GO:0001975~response to amphetamine,GO:0006836~neurotransmitter transport,GO:0007610~behavior,GO:0007626~locomotory behavior,GO:0009636~response to toxin,GO:0009719~response to endogenous stimulus,GO:0009791~post-embryonic development,GO:0010033~response to organic substance,GO:0010243~response to organic nitrogen,GO:0014075~response to amine stimulus,GO:0015837~amine transport,GO:0015844~monoamin…	hsa05012:Parkinson's disease,
SMARCD3	SWI/SNF related, matrix associated, actin dependent regulator of chromatin, subfamily d, member 3	GO:0003007~heart morphogenesis,GO:0006325~chromatin organization,GO:0006350~transcription,GO:0006355~regulation of transcription, DNA-dependent,GO:0006357~regulation of transcription from RNA polymerase II promoter,GO:0007507~heart development,GO:0009891~positive regulation of biosynthetic process,GO:0010557~positive regulation of macromolecule biosynthetic process,GO:0010604~positive regulation …
SPATA7	spermatogenesis associated 7	GO:0007276~gamete generation,GO:0007283~spermatogenesis,GO:0007600~sensory perception,GO:0007601~visual perception,GO:0019953~sexual reproduction,GO:0032504~multicellular organism reproduction,GO:0048232~male gamete generation,GO:0048609~reproductive process in a multicellular organism,GO:0050877~neurological system process,GO:0050890~cognition,GO:0050953~sensory perception of light stimulus,
SSTR1	somatostatin receptor 1	GO:0007166~cell surface receptor linked signal transduction,GO:0007186~G-protein coupled receptor protein signaling pathway,GO:0007187~G-protein signaling, coupled to cyclic nucleotide second messenger,GO:0007215~glutamate signaling pathway,GO:0007218~neuropeptide signaling pathway,GO:0007242~intracellular signaling cascade,GO:0007267~cell-cell signaling,GO:0007584~response to nutrient,GO:0007586…	hsa04080:Neuroactive ligand-receptor interaction,
SSTR3	somatostatin receptor 3	GO:0006917~induction of apoptosis,GO:0007166~cell surface receptor linked signal transduction,GO:0007186~G-protein coupled receptor protein signaling pathway,GO:0007187~G-protein signaling, coupled to cyclic nucleotide second messenger,GO:0007242~intracellular signaling cascade,GO:0007267~cell-cell signaling,GO:0008285~negative regulation of cell proliferation,GO:0008624~induction of apoptosis by…	hsa04080:Neuroactive ligand-receptor interaction,
SSTR4	somatostatin receptor 4	GO:0007166~cell surface receptor linked signal transduction,GO:0007186~G-protein coupled receptor protein signaling pathway,GO:0007187~G-protein signaling, coupled to cyclic nucleotide second messenger,GO:0007242~intracellular signaling cascade,GO:0008285~negative regulation of cell proliferation,GO:0019932~second-messenger-mediated signaling,GO:0019935~cyclic-nucleotide-mediated signaling,GO:004…	hsa04080:Neuroactive ligand-receptor interaction,
SSTR5	somatostatin receptor 5	GO:0002791~regulation of peptide secretion,GO:0006140~regulation of nucleotide metabolic process,GO:0007166~cell surface receptor linked signal transduction,GO:0007186~G-protein coupled receptor protein signaling pathway,GO:0007187~G-protein signaling, coupled to cyclic nucleotide second messenger,GO:0007188~G-protein signaling, coupled to cAMP nucleotide second messenger,GO:0007193~inhibition of…	hsa04080:Neuroactive ligand-receptor interaction,
TECPR2	tectonin beta-propeller repeat containing 2
TPH1	tryptophan hydroxylase 1	GO:0006575~cellular amino acid derivative metabolic process,GO:0006576~biogenic amine metabolic process,GO:0006586~indolalkylamine metabolic process,GO:0009072~aromatic amino acid family metabolic process,GO:0009309~amine biosynthetic process,GO:0018130~heterocycle biosynthetic process,GO:0042398~cellular amino acid derivative biosynthetic process,GO:0042401~biogenic amine biosynthetic process,GO…	hsa00380:Tryptophan metabolism,
TRMT112	tRNA methyltransferase 11-2 homolog (S. cerevisiae); similar to CG12975
VPS13C	vacuolar protein sorting 13 homolog C (S. cerevisiae)	GO:0008104~protein localization,
WDFY3	WD repeat and FYVE domain containing 3
ZFHX3	zinc finger homeobox 3; hypothetical LOC100132068	GO:0000122~negative regulation of transcription from RNA polymerase II promoter,GO:0006350~transcription,GO:0006351~transcription, DNA-dependent,GO:0006355~regulation of transcription, DNA-dependent,GO:0006357~regulation of transcription from RNA polymerase II promoter,GO:0006366~transcription from RNA polymerase II promoter,GO:0009890~negative regulation of biosynthetic process,GO:0010558~negati…
ZXDC	ZXD family zinc finger C	GO:0006350~transcription,GO:0009891~positive regulation of biosynthetic process,GO:0010557~positive regulation of macromolecule biosynthetic process,GO:0010604~positive regulation of macromolecule metabolic process,GO:0010628~positive regulation of gene expression,GO:0031328~positive regulation of cellular biosynthetic process,GO:0045449~regulation of transcription,GO:0045935~positive regulation …
ZZZ3	zinc finger, ZZ-type containing 3	GO:0006350~transcription,GO:0045449~regulation of transcription,
